# Supplementary material for: Association between Development Assistance for Health and Disease Burden: A Longitudinal Analysis on Official Development Assistance for HIV/AIDS, Tuberculosis, and Malaria in 2005–2017
Source: Int J Environ Res Public Health. 2022 Oct 28;19(21):14091. doi: 10.3390/ijerph192114091 (PMC9656851; doi:10.3390/ijerph192114091)
Supplement: Supplementary file 1 [file ijerph-19-14091-s001.zip]

Archive with 1 entries (1 files):
- ijerph-1957182-supplementary.pdf
